# Supplementary material for: Tumor Infiltrating Lymphocytes in Cutaneous Squamous Cell Carcinoma—A Systematic Review
Source: Dermatopathology (Basel). 2026 Jan 13;13(1):6. doi: 10.3390/dermatopathology13010006 (PMC12821468; doi:10.3390/dermatopathology13010006)
Supplement: Supplementary file 1 [file dermatopathology-13-00006-s001.zip]

Archive with 1 entries (1 files):
- dermatopathology-4028813-supplementary.pdf
